# Supplementary material for: PD-L1 expression in cerebrospinal fluid for leptomeningeal metastasis from solid tumors: preliminary assessment of clinical implications
Source: Front Immunol. 2025 Sep 29;16:1681280. doi: 10.3389/fimmu.2025.1681280 (PMC12515682; doi:10.3389/fimmu.2025.1681280)
Supplement: Supplementary file 1 [file Table1.xlsx]

## Sheet: Supplementary Table S1
Supplementary Table S1. Detailed clinical characteristics of patients
Patient NO.	Gender	Age	KPS	CSF cytology	LM-related neuroimaging features	Brain metastasis	Elevated intracranial pressure before treatment	Primary tumor	Molecular characteristics	Prior molecular targeted treatment	Prior systemic chemotherapy	Prior immunotherapy	PD-L1 status of extracranial lesion	CSF PD-L1		Tumor cell counts on ThinPrep LBC slides	Intrathecal immunotherapy	Response to treatment
					（Yes/No)	（Yes/No)	（Yes/No)			（Yes/No)	（Yes/No)	（Yes/No)		22C3	SP263		（Yes/No)
P1	Female	54	60	Positive	No	No	Yes	Lung Adenocarcinoma	EGFR-21 (L858R); EGFR-20 (T790M)	Yes	Yes	No	Primary lesion 0%	0	0	>100	Yes	Response
P2	Female	59	70	Positive	No	No	No	Lung Adenocarcinoma	EGFR-21 (L858R); EGFR-19 del	Yes	Yes	No	Primary lesion 0%	0.103	0.45	20-100	Yes	Stable disease
P3	Male	57	70	Positive	Yes	Yes	Yes	Lung Adenocarcinoma	EGFR-21 (L858R)	Yes	Yes	No	Primary lesion 0%	0	0	20-100	Yes	Stable disease
P4	Female	55	60	Positive	Yes	No	Yes	Lung Adenocarcinoma	EGFR-21 (L858R)	Yes	Yes	Yes	Metastatic lesion (lymphode) 45%	0	0	20-100	Yes	Response
P5	Male	51	60	Positive	Yes	Yes	Yes	Lung Adenocarcinoma	Negative	No	Yes	Yes	Primary lesion 51%	0.32	0.23	>100	Yes	Response
P6	Female	54	90	Positive	Yes	No	Yes	Lung Adenocarcinoma	EGFR-21 (L858R)	Yes	Yes	No	Primary lesion 0%	0.22	0.25	20-100	Yes	Stable disease
P7	Male	53	40	Positive	Yes	No	No	Lung Adenocarcinoma	EGFR-19 E746-L747 del; KRAS (G13D)	Yes	Yes	Yes	/	0.39	0.31	>100	No	Response
P8	Male	34	50	Positive	Yes	Yes	Yes	Lung Adenocarcinoma	EGFR-21 (L858R)	Yes	Yes	No	/	0.01	0.08	>100	Yes	Response
P9	Female	54	50	Positive	Yes	Yes	No	Lung Adenocarcinoma	ROS, MET	Yes	No	No	Primary lesion 100%	0.07	0.13	>100	No	Stable disease
P10	Female	52	80	Positive	Yes	Yes	Yes	Lung Adenocarcinoma	EGFR ex20ins	Yes	Yes	No	Primary lesion 0%	0	0	20-100	Yes	Response
P11	Female	49	60	Positive	Yes	Yes	Yes	Lung Adenocarcinoma	CD74-ROS1	Yes	Yes	No	Metastatic lesion (lymphode) 85%	0.75	0.88	20-100	Yes	Response
P12	Female	60	70	Positive	Yes	Yes	No	Lung Adenocarcinoma	Negative	Yes	Yes	Yes	/	0	0	20-100	Yes	Response
P13	Female	62	40	Positive	No	No	Yes	Lung Adenocarcinoma	EGFR-21 (L858R)	Yes	No	No	Primary lesion 1-49%	0.02	0.09	>100	No	Stable disease
P14	Male	35	40	Positive	Yes	Yes	Yes	Lung Adenocarcinoma	EGFR-19 del	Yes	No	No	Primary lesion 0%	0.07	0.15	20-100	Yes	Stable disease
P15	Female	56	80	Positive	Yes	Yes	Not evaluable	Lung Adenocarcinoma	RET	Yes	No	No	/	0.11	0.27	20-100	No	Stable disease
P16	Male	39	70	Positive	No	No	Yes	Lung Adenocarcinoma	EGFR-19 del	Yes	No	No	/	0	0	20-100	Yes	Stable disease
P17	Male	59	70	Positive	Yes	No	No	Lung Adenocarcinoma	KRAS G12C	Yes	No	No	Primary lesion 3%	0.16	0.22	20-100	Yes	Stable disease
P18	Female	44	70	Positive	Yes	Yes	Yes	Lung Adenocarcinoma	EML4-ALK	Yes	Yes	No	Primary lesion 8%	0.07	0.43	20-100	Yes	Response
P19	Female	56	50	Positive	Yes	Yes	Yes	Lung Adenocarcinoma	EGFR-21 (L858R)	Yes	No	No	/	0	0	20-100	Yes	Response
P20	Male	48	60	Positive	Yes	Yes	Yes	Lung Adenocarcinoma	Not detected	Yes	No	No	/	0.03	0.04	20-100	Yes	Response
P21	Female	51	40	Positive	Yes	Yes	No	Lung Adenocarcinoma	Negative	Yes	No	No	/	0	0.16	>100	Yes	Response
P22	Female	59	60	Positive	Yes	No	Yes	Lung Adenocarcinoma	EGFR-19 del	Yes	Yes	No	Primary lesion 0%	0	<1%	>100	Yes	Progression
P23	Female	55	60	Positive	Yes	No	Yes	Lung Adenocarcinoma	EGFR-21 (L858R)	Yes	No	No	/	0	0	20-100	No	Stable disease
P24	Female	65	60	Positive	Yes	Yes	No	Lung Adenocarcinoma	EGFR-21; EGFR-20 (T790M)	Yes	Yes	No	/	0	<1%	20-100	Yes	Progression
P25	Female	64	30	Positive	Yes	Yes	Yes	Lung Adenocarcinoma	EGFR-21 (L858R)	Yes	No	No	Primary lesion 20%	0	0	20-100	Yes	Stable disease
P26	Male	64	80	Positive	No	Yes	Yes	Lung Adenocarcinoma	EGFR-21 (L858R)	Yes	No	No	Metastatic lesion (pleural effusion) 0%	0	0	>100	No	Stable disease
P27	Male	55	50	Positive	Yes	No	Yes	Lung Adenocarcinoma	EGFR-21 (L858R)	Yes	Yes	Yes	/	0.02	0.07	>100	No	Response
P28	Female	62	60	Positive	Yes	Yes	No	Lung Adenocarcinoma	EGFR-21 (L858R)	Yes	No	No	/	0.05	0.05	>100	No	Stable disease
P29	Female	45	60	Positive	Yes	Yes	No	Lung Adenocarcinoma	EGFR-19 del	Yes	No	No	Primary lesion <1%	0.14	0.21	20-100	Yes	Response
P30	Female	53	50	Positive	Yes	Yes	Yes	Lung Adenocarcinoma	EGFR-21 (L858R)	Yes	Yes	No	Primary lesion 8.7%	0.1	0.12	>100	Yes	Response
P31	Male	42	70	Positive	Yes	Yes	No	Lung Adenocarcinoma	EGFR-19 del	Yes	Yes	No	/	0	0	20-100	Yes	Stable disease
P32	Male	52	70	Positive	Yes	Yes	No	Lung Adenocarcinoma	EGFR-19 del, BTAF1-RET	Yes	Yes	No	Primary lesion <1%	<1%	0.06	>100	No	Response
P33	Female	55	60	Positive	Yes	No	Yes	Lung Adenocarcinoma	EGFR-21	Yes	No	No	/	0.015	0.035	>100	Yes	Response
P34	Female	59	70	Positive	Yes	No	Yes	Lung Adenocarcinoma	EGFR-21 (L858R)	Yes	No	No	/	0.015	0.044	>100	Yes	Stable disease
P35	Female	73	50	Positive	Yes	Yes	No	Lung Adenocarcinoma	EGFR-21 (L858R)	Yes	Yes	No	Metastatic lesion (blood) 0%	0.066	0.102	>100	Yes	Response
P36	Male	60	60	Positive	Yes	No	Not evaluable	Lung Adenocarcinoma	EGFR-20 (T790M)	Yes	No	No	/	0.036	0.069	>100	Yes	Stable disease
P37	Male	51	40	Positive	Yes	Yes	Yes	Lung Adenocarcinoma	EGFR-21	Yes	No	No	Primary lesion 0%	0	0	>100	Yes	Stable disease
P38	Female	54	80	Positive	Yes	No	Yes	Lung Adenocarcinoma	EGFR-21, MET	Yes	No	No	/	0	0	>100	Yes	Stable disease
P39	Female	64	90	Positive	No	Yes	No	Lung Adenocarcinoma	EGFR-19 del, EGFR-20 (T790M)	Yes	Yes	No	/	0	0	20-100	Yes	Stable disease
P40	Female	54	50	Positive	Yes	No	No	Lung Adenocarcinoma	EGFR-21, MET	Yes	Yes	Yes	Primary lesion 0%	0.126	0.124	>100	No	Stable disease
P41	Female	44	90	Positive	Yes	No	Not evaluable	Lung Adenocarcinoma	ALK	Yes	No	No	/	0.082	0.212	>100	Yes	Response
P42	Female	55	70	Positive	Yes	Yes	No	Lung Adenocarcinoma	EGFR-21 (L858R)	Yes	No	No	/	<1%	<1%	>100	Yes	Stable disease
P43	Female	62	50	Positive	Yes	No	Not evaluable	Lung Adenocarcinoma	EGFR-21 (L858R)	Yes	No	No	/	0.203	0.2	>100	No	Not evaluable
P44	Male	65	50	Positive	Yes	Yes	No	Lung Adenocarcinoma	EGFR-21 (L858R)	Yes	No	No	/	0	0.025	20-100	No	Response
P45	Female	52	80	Positive	Yes	No	No	Lung Adenocarcinoma	EGFR-20 ins	Yes	Yes	No	/	0	0	>100	Yes	Response
P46	Female	54	70	Positive	Yes	Yes	No	Lung Adenocarcinoma	EGFR-21 (L858R)	Yes	No	No	Primary lesion <1%	0.028	0.167	20-100	Yes	Response
P47	Male	48	60	Positive	Yes	No	No	Lung Adenocarcinoma	EGFR-19 del, EGFR-20 (T790M)	Yes	No	No	Primary lesion 50%	0	0.086	20-100	Yes	Progression
P48	Female	63	30	Positive	Yes	No	No	Lung Adenocarcinoma	EGFR-19 del	Yes	No	No	/	0.038	0.05	20-100	Yes	Stable disease
P49	Female	53	70	Positive	Yes	No	Yes	Lung Adenocarcinoma	EGFR-21 (L858R)	Yes	Yes	No	/	0.029	0	20-100	Yes	Response
P50	Female	44	60	Positive	Yes	Yes	Yes	Lung Adenocarcinoma	EGFR-21 (L858R)	Yes	No	No	/	0	0	>100	Yes	Stable disease
P51	Female	66	80	Positive	Yes	No	No	Lung Adenocarcinoma	EGFR-21 (L858R), MET	Yes	Yes	Yes	/	0	0	>100	No	Stable disease
P52	Female	45	50	Positive	Yes	No	No	Lung Adenocarcinoma	EGFR18, EGFR21	Yes	Yes	Yes	Metastatic lesion (liver) 40%	0.042	0.049	>100	No	Not evaluable
P53	Male	36	60	Positive	Yes	Yes	Not evaluable	Lung Adenocarcinoma	EGFR 20 ins	Yes	Yes	Yes	Primary lesion 1%	0	0	20-100	No	Stable disease
P54	Female	54	50	Positive	Yes	Yes	No	Lung Adenocarcinoma	HER2 (3+)	Yes	Yes	No	/	0.028	0	20-100	Yes	Stable disease
P55	Female	56	80	Positive	Yes	Yes	No	Lung Adenocarcinoma	EGFR 20 ins	Yes	Yes	No	Primary lesion 4.3%	0.592	0.406	>100	Yes	Response
P56	Female	60	30	Positive	Yes	Yes	Yes	Breast cancer	ER-, PR-, ERBB2-	No	Yes	Yes	Primary lesion 10%	0	<1%	>100	Yes	Stable disease
P57	Female	48	70	Positive	No	No	Yes	Breast cancer	ER-, PR-, ERBB2-	No	Yes	Yes	/	0	<1%	>100	Yes	Stable disease
P58	Female	59	50	Positive	Yes	Yes	Not evaluable	Breast cancer	ER-, PR-, ERBB2-	Yes	Yes	Yes	/	<1%	0	20-100	No	Response
P59	Female	58	20	Positive	Yes	Yes	Not evaluable	Breast cancer	ER-, PR-, ERBB2-	No	Yes	Yes	/	<1%	<1%	>100	Yes	Response
P60	Female	44	40	Positive	Yes	Yes	Yes	Breast cancer	ER-, PR-, ERBB2 (2+)	Yes	Yes	Yes	/	<1%	<1%	>100	Yes	Stable disease
P61	Female	48	90	Positive	Yes	No	Yes	Breast cancer	ER-, PR-, ERBB2-	No	Yes	No	/	<1%	<1%	>100	Yes	Stable disease
P62	Female	39	50	Positive	Yes	No	Not evaluable	Breast cancer	ER-, PR-, ERBB2-	No	Yes	No	/	0	0	20-100	No	Stable disease
P63	Female	42	50	Positive	Yes	Yes	Yes	Breast cancer	ER+, PR+, ERBB2-	No	Yes	No	/	0.086	0.035	>100	No	Stable disease
P64	Female	42	70	Positive	Yes	No	Yes	Gastric adenocarcinoma	Claudin 18.2	Yes	Yes	Yes	Primary lesion 0%	0	0	20-100	No	Response
P65	Female	50	30	Positive	Yes	No	Yes	Gastric adenocarcinoma	BRAF G466V	No	Yes	Yes	/	0	0	20-100	No	Not evaluable

## Sheet: Supplementary Table S2 
Supplementary Table S2. The relationship between CSF PD-L1 expression and response to intrathecal pharmacotherapy
Response to intrathecal pharmacotherapy	CSF with 22C3 assay (n=62)		P value	CSF with SP263 assay (n=62)		P value
	TPS<1% (n = 33)	TPS≥1% (n = 29)		TPS<1% (n = 31)	TPS≥1% (n = 31)
Clinical response, n (%)	12 (36)	15 (52)	0.313	10 (32)	17 (55)	0.073
Stable disease, n (%)	18 (55)	14 (48)		19 (61)	13 (42)
Progressive disease, n (%)	3 (9)	0 (0)		2 (7)	1 (3)
Note: Stable disease and progressive disease were defined as no-response. The chi-square test was employed to assess the association between TPS group (</≥1%) and clinical response (clinical response vs. no-response).
